# Supplementary material for: How the Topology of the Mitochondrial Inner Membrane Modulates ATP Production
Source: Cells. 2025 Feb 11;14(4):257. doi: 10.3390/cells14040257 (PMC11853683; doi:10.3390/cells14040257)
Supplement: Supplementary file 1 [file cells-14-00257-s001.zip]

Archive with 1 entries (1 files):
- Video of x-y slices in tomogram of cardiomyocyte mitochondrion.mov
